# Supplementary material for: CsBZIP40, a BZIP transcription factor in sweet orange, plays a positive regulatory role in citrus bacterial canker response and tolerance
Source: PLoS One. 2019 Oct 4;14(10):e0223498. doi: 10.1371/journal.pone.0223498 (PMC6777757; doi:10.1371/journal.pone.0223498)
Supplement: S1 Table — Primers were designed with NCBI Primer Blast software (https://www.ncbi.nlm.nih.gov/tools/primer-blast/index.cgi). (XLSX) [file pone.0223498.s002.xlsx]

## Sheet: S1 Table
S1 Table. qRT-PCR Primers for some genes in this study.
The primers were designed with NCBI Primer Blast program (https://www.ncbi.nlm.nih.gov/tools/primer-blast/index.cgi).
Primer ID	Primer sequence
F-CsPR1	ATGCCAATCAACGTTGTGCT
R-CsPR1	GCCTGGAGGATCATAGCTGC
F-CsNPR1	GGCCTTTCCCTATAGGCGTT
R-CsNPR1	AAATCAACAGCCGGCCTACA
F-CsPR5	TTGGTGGTAAGGGGGATTGC
R-CsPR5	AAGCTCAGCGGGACAGTTAC
F-CsICS	TAGCTGGAACCCGTGGTAGA
R-CsICS	TCGAGATGGTCCTTCGGACT
