# Supplementary material for: CsBZIP40, a BZIP transcription factor in sweet orange, plays a positive regulatory role in citrus bacterial canker response and tolerance
Source: PLoS One. 2019 Oct 4;14(10):e0223498. doi: 10.1371/journal.pone.0223498 (PMC6777757; doi:10.1371/journal.pone.0223498)
Supplement: S2 Table — MW: molecular weight. AA.: amino acid. CHR: chromosome. PI: isoelectric point. Link to Phytozome: https://phytozome.jgi.doe.gov/pz/ portal.html. Link to CAP: http://citrus.hzau.edu.cn/orange/index.php. (XLSX) [file pone.0223498.s003.xlsx]

## Sheet: S2 Table
S2 Table. List and detail information of all BZIPs in Citrus sinensis.
AA.: amino acid. MW: molecular weight. PI: isoelectric point. CHR: chromosome. Link of Phytozome: https://phytozome.jgi.doe.gov/pz/ portal.html. link of CAP: https://citrus.hzau.edu.cn/.
Name	CAP ID	Phytozome ID
CsBZIP01	Cs1g02310	orange1.1g018238m
CsBZIP02	Cs1g16230	orange1.1g045786m
CsBZIP03	Cs1g21370	orange1.1g029952m
CsBZIP04	Cs1g23780	orange1.1g018605m
CsBZIP05	Cs1g25890	orange1.1g041471m
CsBZIP06	Cs2g28995	orange1.1g025739m
CsBZIP07	Cs3g06150	orange1.1g017286m
CsBZIP08	Cs3g06870	orange1.1g021146m
CsBZIP09	Cs3g08880	orange1.1g036551m
CsBZIP10	Cs3g10860	orange1.1g012287m
CsBZIP11	Cs3g16310	orange1.1g039918m
CsBZIP12	Cs3g18860	orange1.1g045277m
CsBZIP13	Cs3g18870	orange1.1g036441m
CsBZIP14	Cs3g21220	orange1.1g019163m
CsBZIP15	Cs3g21410	orange1.1g025985m
CsBZIP16	Cs3g23480	orange1.1g021624m
CsBZIP17	Cs3g25230	orange1.1g041765m
CsBZIP18	Cs3g25760	orange1.1g014471m
CsBZIP19	Cs3g27850	orange1.1g022379m
CsBZIP20	Cs4g16750	orange1.1g045005m
CsBZIP21	Cs5g11160	orange1.1g015258m
CsBZIP22	Cs5g23040	orange1.1g014327m
CsBZIP23	Cs5g30460	orange1.1g013166m
CsBZIP24	Cs6g08980	orange1.1g048456m
CsBZIP25	Cs6g14960	orange1.1g043882m
CsBZIP26	Cs6g15200	orange1.1g011345m
CsBZIP27	Cs6g16070	orange1.1g020697m
CsBZIP28	Cs6g16800	orange1.1g035544m
CsBZIP29	Cs6g19350	orange1.1g042014m
CsBZIP30	Cs7g05140	orange1.1g030957m
CsBZIP31	Cs7g07550	orange1.1g015739m
CsBZIP32	Cs7g12290	orange1.1g043159m
CsBZIP33	Cs7g13010	orange1.1g018357m
CsBZIP34	Cs7g19070	orange1.1g038233m
CsBZIP35	Cs7g25940	orange1.1g041582m
CsBZIP36	Cs7g29820	orange1.1g020026m
CsBZIP37	Cs8g06020	orange1.1g013197m
CsBZIP38	Cs8g06860	orange1.1g026806m
CsBZIP39	Cs8g07470	orange1.1g044691m
CsBZIP40	Cs8g15030	orange1.1g036039m
CsBZIP41	Cs8g15050	orange1.1g037676m
CsBZIP42	Cs8g20530	orange1.1g035677m
CsBZIP43	Cs8g20540	orange1.1g038341m
CsBZIP44	orange1.1t00453	orange1.1g014660m
CsBZIP45	orange1.1t01674	orange1.1g032187m
CsBZIP46	orange1.1t03130	orange1.1g007579m
CsBZIP47	orange1.1t04546	orange1.1g037696m
