# Supplementary material for: CsBZIP40, a BZIP transcription factor in sweet orange, plays a positive regulatory role in citrus bacterial canker response and tolerance
Source: PLoS One. 2019 Oct 4;14(10):e0223498. doi: 10.1371/journal.pone.0223498 (PMC6777757; doi:10.1371/journal.pone.0223498)
Supplement: S3 Table — Sizes of chromosomes were obtained from CAP (http://citrus.hzau.edu.cn/orange/index.php). (XLSX) [file pone.0223498.s004.xlsx]

## Sheet: S3 Table
S3 Table. The distribution ratio of CsBZIP genes among chromosomes.
The sizes of chromosomes are obtained from CAP (https://citrus.hzau.edu.cn/).
Chromosome	BZIP No.	Chromosome cize (Mb)	Concetrition (per Mb)	Percentage of CsBZIPs
1	5	28.8007	0.173607	11.6279
2	1	30.8371	0.0324285	2.32558
3	13	28.7141	0.45274	30.2326
4	1	19.9531	0.0501175	2.32558
5	3	36.1461	0.0829966	6.97674
6	6	21.1796	0.283292	13.9535
7	7	32.2051	0.217357	16.2791
8	7	22.7108	0.308223	16.2791
9	0	18.4507	0	0
