# Supplementary material for: CsBZIP40, a BZIP transcription factor in sweet orange, plays a positive regulatory role in citrus bacterial canker response and tolerance
Source: PLoS One. 2019 Oct 4;14(10):e0223498. doi: 10.1371/journal.pone.0223498 (PMC6777757; doi:10.1371/journal.pone.0223498)
Supplement: S4 Table — All data were annotated from Phytozome (https://phytozome.jgi.doe.gov/). (XLSX) [file pone.0223498.s005.xlsx]

## Sheet: S4 Table
S4 Table. List of BZIPs in Arabidopsis thaliana for phylogenetic analysis.
All the data are annotated from phytozome (https://phytozome.jgi.doe.gov/).
Gene ID of phytozome	Gene ID of phytozome
At1g03970	At3g49760
At1g06070	At3g51960
At1g06850	At3g54620
At1g08320	At3g56660
At1g13600	At3g56850
At1g19490	At3g58120
At1g22070	At3g62420
At1g32150	At4g01120
At1g42990	At4g02640
At1g43700	At4g34000
At1g49720	At4g34590
At1g59530	At4g35040
At1g68640	At4g35900
At1g68880	At4g36730
At1g75390	At4g37730
At1g77920	At4g38900
At2g04038	At5g06839
At2g12900	At5g06950
At2g13150	At5g06960
At2g16770	At5g07160
At2g17770	At5g08141
At2g18160	At5g10030
At2g21230	At5g11260
At2g21235	At5g15830
At2g22850	At5g24800
At2g24340	At5g28770
At2g31370	At5g38800
At2g35530	At5g42910
At2g36270	At5g44080
At2g40620	At5g49450
At2g40950	At5g60830
At2g41070	At5g65210
At2g42380	At2g12980
At2g46270	At2g13130
At3g10800
At3g12250
At3g17609
At3g19290
At3g30530
At3g44460
