# Supplementary material for: CsBZIP40, a BZIP transcription factor in sweet orange, plays a positive regulatory role in citrus bacterial canker response and tolerance
Source: PLoS One. 2019 Oct 4;14(10):e0223498. doi: 10.1371/journal.pone.0223498 (PMC6777757; doi:10.1371/journal.pone.0223498)
Supplement: S5 Table — Listed genes were obtained from GST pull-down, identified by LC/MS and annotated based on the CAP database (http://citrus.hzau.edu.cn/orange/index.php). (XLSX) [file pone.0223498.s006.xlsx]

## Sheet: S5 Table
S5 Table. List of interacting proteins of CsBZIP40 during the Xcc infection.
The genes listed were annotated by CAP database (https://citrus.hzau.edu.cn/).
CAP ID
Cs1g02310.1
Cs1g04010.1
Cs1g06360.1
Cs1g17930.1
Cs1g19900.1
Cs2g01360.1
Cs2g05790.1
Cs2g08430.1
Cs2g11190.1
Cs2g18170.1
Cs2g19680.1
Cs3g05280.1
Cs3g06180.1
Cs3g11500.1
Cs3g13670.1
Cs3g14570.1
Cs3g15180.1
Cs3g19650.1
Cs3g22070.1
Cs3g23950.1
Cs4g05380.1
Cs4g10100.1
Cs4g14600.1
Cs4g19390.1
Cs5g15920.1
Cs5g22290.1
Cs5g29150.1
Cs6g02040.1
Cs6g03540.1
Cs6g07690.1
Cs6g13880.1
Cs6g16310.1
Cs6g18680.1
Cs6g21080.1
Cs7g09650.1
Cs7g12130.1
Cs7g14570.1
Cs7g15030.1
Cs7g24590.1
Cs7g26440.1
Cs7g28200.1
Cs8g07230.1
Cs8g16640.1
Cs9g11260.1
Cs9g17210.1
orange1.1t00215.1
orange1.1t01666.1
orange1.1t01670.1
orange1.1t01851.1
orange1.1t01990.1
orange1.1t02342.1
orange1.1t02650.1
orange1.1t04973.1
